# Supplementary material for: Total cucurbitacins from Herpetospermum pedunculosum pericarp do better than Hu-lu-su-pian (HLSP) in its safety and hepatoprotective efficacy
Source: Front Pharmacol. 2024 Feb 22;15:1344983. doi: 10.3389/fphar.2024.1344983 (PMC10919163; doi:10.3389/fphar.2024.1344983)
Supplement: Supplementary file 1 [file DataSheet1.ZIP]

Archive with 3 entries (3 files):
- S1 and S2.docx
- S3.xlsx
- S4.xlsx
