# Supplementary material for: Total cucurbitacins from Herpetospermum pedunculosum pericarp do better than Hu-lu-su-pian (HLSP) in its safety and hepatoprotective efficacy
Source: Front Pharmacol. 2024 Feb 22;15:1344983. doi: 10.3389/fphar.2024.1344983 (PMC10919163; doi:10.3389/fphar.2024.1344983)
Supplement: Supplementary file 1 [file DataSheet1.ZIP › S3.xlsx]

## Sheet: Sheet3
		CCl4 vs NC		HLSP vs NC		MD vs NC		HD vs NC		MD vs HLSP
	Metabolites	log2(FC)	P	log2(FC)	P	log2(FC)	P	log2(FC)	P	log2(FC)	P
1	Isoleucine	0.06		-0.1		-0.13		0.17		0.02
2	Leucine	0.25	*	0.03		0.03		0.49	*	0
3	Valine	0.07		-0.1		-0.09		0.21		-0.01
4	3-Hydroxybutyrate	0.11		-0.04		0.67	*	1.32	**	-0.71
5	Lactate	0.46	*	0.41	*	0.12		-0.36		0.28
6	Alanine	-0.07		-0.01		-0.31		-0.05		0.29
7	Acetate	-0.15		-0.15		0.13		0.4		-0.28
8	Succinate	0.15		0.16		0.07		-0.2		0.09
9	Creatine	0.04		0.06		0.15		0.61	*	-0.1
10	Choline	0.38		0.03		0.31		0.22		-0.29
11	O-Phosphocholine	0.22	*	0.26		0.08		0.01		0.18
12	Betaine	-0.26		-0.14		-0.22		0.29		0.08
13	Glucose	-0.23		-0.14		-0.32		-0.62	*	0.18
14	Glycine	-0.05		-0.18	*	-0.08		-0.24	**	-0.1
15	Ascorbate	-0.36	*	-0.45	*	-0.1		-0.04		-0.35
16	Uridine	0.17		0.58		0.77	**	1.11	**	-0.19
17	Inosine	-0.56	**	-0.3		-0.35		0.67	*	0.04
18	Fumarate	0.62	***	0.44		0.73	***	0.32		-0.29
19	Tyrosine	0.15	*	-0.01		-0.1		0.03		0.09
20	Histamine	0.05		-0.18		-0.1		-0.21		-0.08
21	Phenylalanine	0.25	*	0.1		0.02		0.07		0.08
22	Nicotinurate	-0.21		-0.24	*	-0.22		-0.1		-0.02
23	Xanthine	-0.07		-0.25	*	0		-0.13		-0.25
24	Hypoxanthine	-0.31		-0.49		-0.47		-0.02		-0.02
