# Supplementary material for: Total cucurbitacins from Herpetospermum pedunculosum pericarp do better than Hu-lu-su-pian (HLSP) in its safety and hepatoprotective efficacy
Source: Front Pharmacol. 2024 Feb 22;15:1344983. doi: 10.3389/fphar.2024.1344983 (PMC10919163; doi:10.3389/fphar.2024.1344983)
Supplement: Supplementary file 1 [file DataSheet1.ZIP › S4.xlsx]

## Sheet: Sheet3
	Metabolites	CCl4 vs NC		HLSP vs NC		MD vs NC		HD vs NC		MD vs HLSP
		log2(FC)	Pvalue	log2(FC)	Pvalue	log2(FC)	Pvalue	log2(FC)	Pvalue	log2(FC)	Pvalue
1	Isoleucine	0.28		0.2		0.21		0.32	**	-0.01
2	Leucine	0.02		0.25		0.35		0.36	**	-0.1
3	Valine	0.33	**	0.36	**	0.24		0.21	**	0.11
4	3-hydroxybutyrate	0.17	*	0.18		0.27	**	0.37	***	-0.1
5	Lactate	0.11		-0.06		-0.19		-0.33	***	0.13
6	alanine	0.23	**	0.19		0.1		0.06		0.09
7	Lysine	-0.02		-0.01		-0.01		0.02		0
8	Acetate	0.45		0.68	*	1.15	***	0.91	***	-0.47
9	Succinate	0.75	**	0.62	*	0.87	**	0.33		-0.25
10	Pyruvate	-0.16		-0.55	*	-0.8	**	-0.7	**	0.25
11	Citrate	0.05		0.01		0		0.1		0.01
12	Acetoacetate	0.33		0.43		0.88	*	1.14	***	-0.45
13	creatine	-0.04		0.12		0.17		0.39	***	-0.04
14	Choline	-0.01		0.02		-0.04		0.01		0.06
15	taurine	-0.52	**	-0.05		-0.13		0.02		0.08
16	Glycine	-0.33		-0.11		-0.04		0.06		-0.07
17	glucose	-0.74	*	-0.16		-0.16		0.05		0
18	Lactose	-0.77	**	-0.13		-0.11		0.14		-0.02
19	Tyrosine	-0.06		0.14		0.05		-0.03		0.09
